# Supplementary material for: Lime and Fly Ash Co-Solidification Treatment of Oil-Contaminated Soil: Characteristics in Different Water Environments and Evaluation of Engineering Reuse
Source: Toxics. 2026 Apr 23;14(5):357. doi: 10.3390/toxics14050357 (PMC13211010; doi:10.3390/toxics14050357)
Supplement: Supplementary file 1 [file toxics-14-00357-s001.zip]

Archive with 1 entries (1 files):
- toxics-4236426-supplementary.pdf
